# Supplementary material for: Treating Critically Ill Patients Experiencing SARS-CoV-2 Severe Infection with Ig-M and Ig-A Enriched Ig-G Infusion
Source: Antibiotics (Basel). 2021 Jul 30;10(8):930. doi: 10.3390/antibiotics10080930 (PMC8388937; doi:10.3390/antibiotics10080930)
Supplement: Supplementary file 1 [file antibiotics-10-00930-s001.zip]

Archive with 1 entries (1 files):
- antibiotics-1248250-supplementary-done.pdf
